# Supplementary material for: Impact of Obesity on Serum Concentrations of Vancomycin Administered as Continuous Infusion and on Clinical Outcomes in Critically Ill Patients—A Retrospective Observational Study
Source: Antibiotics (Basel). 2025 Sep 4;14(9):895. doi: 10.3390/antibiotics14090895 (PMC12466686; doi:10.3390/antibiotics14090895)
Supplement: Supplementary file 1 [file antibiotics-14-00895-s001.zip]

Archive with 1 entries (1 files):
- antibiotics-3776708-supplementary.pdf
